# Supplementary material for: Human and great ape red blood cells differ in plasmalogen levels and composition
Source: Lipids Health Dis. 2011 Jun 17;10:101. doi: 10.1186/1476-511X-10-101 (PMC3129581; doi:10.1186/1476-511X-10-101)
Supplement: Additional file 1 — Composition of blood donor cohort. A summary of the numbers, ages, and sex of blood donors is provided. [file 1476-511X-10-101-S1.XLS]

## Sheet: Additional_File_1
Additional File 1. Composition of blood donor cohort
Summary Statistic	Speciesa
	Hsa Western Diet			Hsa Vegan Diet			Ptr			Ppa			Ggo			Ppy
	All	Male	Female	All	Male	Female	All	Male	Female	All	Male	Female	All	Male	Female	All	Male	Female
Total Number Surveyed	120	48	72	16	4	12	46	27	19	4	0	4	7	2	5	3	2	1
Mean age (years)	51	50	51	35	39	34	24	24	23	14	--	14	14	5	18	21	24	16
aHsa = human, Ptr = chimpanzee, Ppa = bonobo, Ggo = gorilla, and Ppy = orangutan
