# Supplementary material for: Human and great ape red blood cells differ in plasmalogen levels and composition
Source: Lipids Health Dis. 2011 Jun 17;10:101. doi: 10.1186/1476-511X-10-101 (PMC3129581; doi:10.1186/1476-511X-10-101)
Supplement: Additional file 2 — Red blood cell plasmalogen composition from all donors. Relative levels of plasmalogens for all RBC donors are provided. [file 1476-511X-10-101-S2.XLS]

## Sheet: Additional_File_2
Additional File 2. Red blood cell plasmalogen composition from all donors
Sample Code Number	2	3	4	5	6	9	11	12	13	14	15	16	17	18	19	20	21	22	24	25	26	28	29	30	31	32	33	34	35	36	37	38	39	40	41	42	45	47	48	49	50	52	53	54	56	57	58	59	60
Species	Human	Human	Human	Human	Human	Human	Human	Human	Human	Human	Human	Human	Human	Human	Human	Human	Human	Human	Human	Human	Human	Human	Human	Human	Human	Human	Human	Human	Human	Human	Human	Human	Human	Human	Human	Human	Human	Human	Human	Human	Human	Human	Human	Human	Human	Human	Human	Human	Human
Gender	Female	Female	Female	Female	Female	Male	Male	Male	Female	Male	Female	Female	Male	Female	Male	Male	Female	Male	Female	Female	Female	Female	Male	Female	Male	Female	Female	Female	Female	Female	Male	Male	Female	Female	Male	Male	Male	Male	Male	Female	Male	Male	Male	Female	Female	Male	Male	Male	Male
Donor Age	67.2055	52.1342	51.6027	73.1945	54.0658	81.8	46.3507	40.8219	38.3726	49.474	45.2822	24.6849	55.2438	58.1507	79.4411	55.9808	61.863	20.7808	36.9918	35.6274	28.7315	68.0466	39.3726	63.4082	60.2849	55.9315	36.7726	65.926	60.1589	43.011	19.0192	28.4274	24.0959	33.589	72.9973	25.3918	67.4767	57.189	46.3178	67.6219	67.7205	48.7808	64.3479	65.7699	45.3041	68.2904	50.0411	19.2137	44.6164
16:0DMA	0.0116957	0.0154884	0.0124831	0.0196057	0.0150449	0.0205488	0.0155421	0.0174385	0.0183712	0.01561	0.0159408	0.012211	0.0142965	0.0154085	0.015649	0.015081	0.01456	0.0180594	0.0172647	0.017646	0.0214627	0.0193938	0.017777	0.019472	0.0158124	0.0183304	0.0173097	0.0197964	0.0147238	0.0165614	0.0153877	0.0229937	0.0165638	0.0135835	0.0172668	0.0159283	0.0175242	0.0153851	0.0146406	0.0164276	0.0156388	0.0176611	0.0185409	0.0142831	0.0146965	0.0116748	0.0172152	0.0146061	0.0152318
18:0DMA	0.0246235	0.0294794	0.0246237	0.0308223	0.0304573	0.0332391	0.027076	0.0320006	0.0303046	0.0276333	0.0276619	0.0228027	0.0279453	0.0265344	0.0369393	0.0281168	0.0312335	0.0329399	0.0297958	0.0290763	0.0373472	0.0369301	0.033801	0.0310308	0.0288799	0.0355012	0.0322891	0.0314062	0.027259	0.0273948	0.03263	0.0341465	0.0348234	0.0264351	0.0342513	0.028835	0.0340652	0.0338857	0.0299661	0.0277806	0.030299	0.029185	0.0279665	0.0278029	0.0256053	0.0263108	0.0301503	0.0227768	0.0302791
18:1DMAb	0.00663211	0.0107135	0.0095904	0.00911213	0.00751212	0.0122497	0.00869604	0.0113967	0.0116131	0.0118148	0.00868415	0.00950167	0.00811642	0.0108272	0.00942395	0.00926081	0.00946471	0.0128731	0.0110497	0.0125708	0.0101287	0.0115894	0.0103665	0.0083935	0.00866133	0.0102849	0.0090134	0.0129129	0.00953083	0.00898979	0.0126563	0.013641	0.00942271	0.00917229	0.0108886	0.00926569	0.00980561	0.0073528	0.00837464	0.0111065	0.00934134	0.010577	0.01238	0.00822094	0.00953253	0.00787626	0.0103752	0.0103941	0.00802202
Total DMA	0.0429513	0.0556813	0.0466972	0.0595402	0.0530144	0.0660376	0.0513142	0.0608358	0.0602888	0.0550581	0.0522868	0.0445154	0.0503583	0.0527701	0.0620123	0.0524586	0.0552583	0.0638724	0.0581102	0.0592931	0.0689386	0.0679133	0.0619445	0.0588962	0.0533536	0.0641165	0.0586122	0.0641155	0.0515136	0.052946	0.060674	0.0707811	0.0608099	0.0491909	0.0624068	0.0540289	0.061395	0.0566236	0.0529813	0.0553147	0.0552791	0.0574232	0.0588874	0.0503069	0.0498343	0.0458619	0.0577408	0.047777	0.0535329
C16:0 DMA / FAME	0.062883	0.0770416	0.0625952	0.100942	0.0759241	0.112775	0.0796004	0.103787	0.0979932	0.0890914	0.0810936	0.0619664	0.0750913	0.0779417	0.0792026	0.0757111	0.0799437	0.0939683	0.0837834	0.0884745	0.107325	0.0978077	0.0864391	0.0978012	0.0828744	0.0940115	0.0791086	0.0993094	0.0751221	0.0770997	0.0775336	0.110275	0.0870558	0.065601	0.0868125	0.0767277	0.0908238	0.0916976	0.0855208	0.0959413	0.0835398	0.0847412	0.103601	0.0758936	0.0754521	0.0626343	0.0922452	0.0771766	0.0849887
C18:0 DMA / FAME	0.159422	0.186421	0.170047	0.203857	0.201087	0.252605	0.166789	0.219077	0.214435	0.185342	0.188166	0.155589	0.184048	0.154311	0.228659	0.181607	0.201358	0.218834	0.202764	0.193989	0.238751	0.242133	0.223897	0.206768	0.197992	0.227256	0.211032	0.212927	0.166619	0.190401	0.219513	0.227178	0.211019	0.189049	0.22474	0.18667	0.221078	0.220802	0.207341	0.187732	0.205553	0.202995	0.205462	0.185461	0.179859	0.169488	0.191946	0.165507	0.205454
C18:1 DMA / FAMEc	0.0612531	0.0917621	0.0914018	0.0767236	0.0647118	0.0924248	0.0642014	0.0905427	0.0835744	0.0905934	0.0767186	0.0754906	0.0702195	0.0928219	0.084395	0.0821215	0.0800289	0.102829	0.0933228	0.103387	0.102454	0.0956583	0.0756572	0.0703863	0.071386	0.0885858	0.075414	0.119997	0.0815765	0.0742325	0.110024	0.111467	0.0816314	0.0812905	0.0856102	0.0743452	0.0743867	0.0626228	0.0589978	0.105444	0.0722181	0.0805943	0.100784	0.0817211	0.0735258	0.062135	0.0939762	0.0793868	0.065128
aHybrid offspring of Sumatran and Bornean orangutan parents. All other orangutans in this study are Sumatran in origin.
bSum of C16:0 DMA + C18:0 DMA + C18:1 DMA levels
cC18:1 FAME levels are based on the sum of C18:1(n-7), C18:1(n-5), and C18:1(n-9) fatty acid levels. In orangutan 2, this represents the sum of C18:1(n-7) and C18:1(n-9) fatty acid levels since C18:1(n-5) fatty acid levels could not be detected.
[truncated: 147 more columns]
