# Supplementary material for: Human and great ape red blood cells differ in plasmalogen levels and composition
Source: Lipids Health Dis. 2011 Jun 17;10:101. doi: 10.1186/1476-511X-10-101 (PMC3129581; doi:10.1186/1476-511X-10-101)
Supplement: Additional file 3 — Skin fibroblast cultures used for plasmalogen analysis. A summary of donor sex and age and anatomical source of the skin fibroblasts is provided. [file 1476-511X-10-101-S3.XLS]

## Sheet: Additional_File_3
Additional File 3. Skin fibroblast cultures used for plasmalogen analysis
Human	Gender	Age	Source
AG06235	Male	42	upper limb
AG13927	Female	45	upper limb
AG04659	Male	65	upper limb
GM05399	Male	1	inguinal
GM09503	Male	10	abdomen
AG04446	Male	48	upper limb
GM01763a	Male	29	unknown
Chimpanzee	Gender	Age	Source
KB12751	Male	13	upper limb
KB12796	Male	12	upper limb
KB13382	Female	46	upper limb
KB13471	Female	9	upper limb
KB13527	Male	12	upper limb
KB6059	Female	41	upper limb
Bonobo	Gender	Age	Source
KB8024	Female	20	upper limb
KB5828	Male	12	upper limb
KB7189	Female	20	upper limb
KB6884	Female	2	upper limb
KB7033	Female	4	upper limb
KB7998	Male	17	upper limb
KB8025	Male	19	upper limb
KB10025	Male	4	upper limb
KB4512	Female	9	upper limb
Gorilla (lowland)	Gender	Age	Source
KB8592	Male	18	upper limb
KB7500	Male	19	upper limb
KB6278	Male	35	upper limb
KB7801	Male	24	upper limb
KB8594	Female	30	upper limb
KB6268	Female	19	upper limb
KB8021	Female	26	upper limb
KB9047	Male	3	upper limb
Orangutan (Sumatran)	Gender	Age	Source
KB10460	Female	43	upper limb
KB10973	Male	29	upper limb
KB12087	Female	22	upper limb
KB12168	Male	8	upper limb
KB12269	Female	7	upper limb
KB5881	Female	46	upper limb
aFibroblast culture used as a normal control in clinical testing for human plasmalogen deficiency. Individual has carnitine palmitoyltransferase II deficiency, which does not affect plasmalogen biosynthesis.
