# Supplementary material for: Human and great ape red blood cells differ in plasmalogen levels and composition
Source: Lipids Health Dis. 2011 Jun 17;10:101. doi: 10.1186/1476-511X-10-101 (PMC3129581; doi:10.1186/1476-511X-10-101)
Supplement: Additional file 4 — Rates of peroxisomal plasmalogen biosynthesis in cultured dermal fibroblasts. The rates of peroxisomal plasmalogen biosynthesis from all individual fibroblast cultures are provided. [file 1476-511X-10-101-S4.XLS]

## Sheet: Additional_File_4
Additional File 4. Rates of peroxisomal plasmalogen synthesis in cultured dermal fibroblasts
Species	Human							Chimpanzee						Bonobo									Gorilla								Orangutan
Cell Line	GM5399	GM01763	AG06235	AG04446	GM9503	AG04659	AG13927	KB6059	KB12751	KB13527	KB12796	KB13471	KB13382	Ppa KB5828	Ppa KB8025	Ppa KB7189	Ppa KB8024	Ppa KB6884	Ppa KB4512	Ppa KB10025	Ppa KB7998	Ppa KB7033	KB7500	KB8021	KB8592	KB7801	KB6278	KB6268	KB8594	KB9047	KB10460	KB5881	KB12168	KB10973	KB12269	KB12087
Peroxisomal plasmalogen synthesisa	0.574414	0.563143	0.769526	0.631327	0.779856	0.537361	0.825288	0.705948	0.760395	0.723496	0.677371	0.681413	0.788985	0.769702	0.823417	1.22269	1.14175	0.809098	0.910291	0.944992	0.95475	0.969797	0.886389	0.892677	0.971413	0.644779	0.7495	0.97524	0.909401	1.06158	0.884468	1.06335	0.783744	0.874078	0.844275	0.735439
aRatio of the rates of endoplasmic reticulum to peroxisomal plasmalogen biosynthesis. This is measured by the ratio of 3H:14C aldehydes derived from acid-hydrolyzed plasmalogens in cells cultured in 3H-hexadecyl-glycerol and 14C-hexadecanol (see Methods). Note that lower ratios note higher rates of peroxisomal plasmalogen biosynthesis.
