# Supplementary material for: Human and great ape red blood cells differ in plasmalogen levels and composition
Source: Lipids Health Dis. 2011 Jun 17;10:101. doi: 10.1186/1476-511X-10-101 (PMC3129581; doi:10.1186/1476-511X-10-101)
Supplement: Additional file 5 — Detailed summary of gene expression data for cross-species comparisons. More complete gene expression data summary statistics relevant to Figure 7 are provided. [file 1476-511X-10-101-S5.XLS]

## Sheet: Additional_File_5
Additional File 5. Detailed summary of gene expression data for cross-species comparisons
Probe seta	Gene	Name	Brainb				Heartb				Kidneyb				Liverb				Testes†				Species contrasts
			Hsa	Ptr	FC	P	Hsa	Ptr	FC	P	Hsa	Ptr	FC	P	Hsa	Ptr	FC	P	Hsa	Ptr	FC	P	FDR adjusted Pc
205401_at	AGPS	alkylglycerone phosphate synthase	226.613	242.602	-1.07056	3.04354	396.315	303.087	1.30759	0.240413	327.78	508.687	-1.55192	0.00841997	384.679	474.794	-1.23426	0.590385	1946.56	600.835	3.23976	3.77864e-11	1.20566e-09
225114_at	AGPS	alkylglycerone phosphate synthase	114.281	111.993	1.02043	4.50257	269.175	176.237	1.52735	0.0564821	181.172	408.73	-2.25603	3.09613e-05	102.016	209.11	-2.04977	0.000234576	440.589	448.232	-1.01735	4.57677	2.11507e-06
225108_at	AGPS	alkylglycerone phosphate synthase	494.934	484.854	1.02079	4.43141	444.256	447.191	-1.00661	4.81745	416.182	532.691	-1.27995	0.45425	312.185	343.249	-1.0995	2.5529	340.828	270.43	1.26032	0.561663	0.334375
225113_at	AGPS	alkylglycerone phosphate synthase	174.049	93.0605	1.87028	0.000409481	144.62	70.0667	2.06404	4.20372e-05	107.302	105.021	1.02172	4.41758	134.771	103.824	1.29807	0.399594	164.596	88.7198	1.85524	0.000490882	2.9109e-07
201956_s_at	GNPAT	glyceronephosphate O-acyltransferase	1090.8	1116.5	-1.02356	3.98146	1988.24	1822.24	1.09109	1.67952	1150.57	1574.29	-1.36827	0.00502806	967.075	877.883	1.1016	1.43008	2198.32	4231.41	-1.92484	1.03661e-08	2.00408e-07
239108_at	FAR2	fatty acyl CoA reductase 2	218.149	160.442	1.35968	0.0159532	57.3787	65.8393	-1.14745	0.857804	57.7707	56.0748	1.03024	3.82528	54.9584	53.9075	1.01949	4.23203	47.1329	45.9428	1.02591	3.98761	0.063882
220615_s_at	FAR2	fatty acyl CoA reductase 2	740.908	533.947	1.38761	0.0414325	250.055	293.667	-1.17441	0.916412	189.261	156.602	1.20855	0.590803	166.044	145.073	1.14455	1.31251	742.527	603.134	1.23111	0.435488	0.0174759
1558014_s_at	FAR1	fatty acyl CoA reductase 1	95.6168	96.3089	-1.00724	4.7757	92.2529	75.389	1.22369	0.599259	64.2982	77.226	-1.20106	0.785976	44.6819	40.382	1.10648	2.15711	155.655	136.827	1.1376	1.5853	0.326132
224866_at	FAR1	fatty acyl CoA reductase 1	619.815	534.747	1.15908	1.7228	509.97	449.885	1.13356	2.10802	378.667	412.874	-1.09034	2.89317	58.3753	53.2925	1.09538	2.79311	795.91	613.027	1.29833	0.488672	0.429146
224865_at	FAR1	fatty acyl CoA reductase 1	772.565	500.302	1.5442	0.000712531	386.146	316.887	1.21856	0.333693	318.382	254.951	1.2488	0.200937	93.4087	70.6578	1.32199	0.0542116	259.925	187.783	1.38418	0.0166846	2.16994e-05
211033_s_at	PEX7	peroxisomal biogenesis factor	580.687	573.258	1.01296	4.43593	1080.44	990.057	1.09129	1.69133	802.633	1032.17	-1.28598	0.0388454	655.702	890.45	-1.35801	0.00730616	1128.65	1126.19	1.00218	4.90428	0.00699502
205420_at	PEX7	peroxisomal biogenesis factor	62.5704	54.5947	1.14609	1.8129	198.306	103.461	1.91673	0.000340726	110.488	141.752	-1.28297	0.498605	82.4751	137.733	-1.66999	0.00598128	164.3	107.14	1.53351	0.0300121	2.02281e-05
aAffymetrix probe set ID. We only used data from probes matching the human and chimpanzee genomes a single time and only calculated gene expression scores for probe sets with four or more such probes, see text.
bGeometric mean expression scores are provided for human (Hsa) and chimpanzee (Ptr) tissues. FC: fold change of Hsa relative to Ptr expression. P: Moderated t-test with Bonferroni correction.
cModerated t-test to test for differences in distributions by species for the five tissue types. These are false discovery rate (FDR) adjusted using the Benjamini and Hochberg approach.
Note that certain tilings are not shown in Figure 7 due to no cross-species differences (i.e. moderated F-test P>0.05).
			.
